# Supplementary material for: Siglec-15 Promotes Evasion of Adaptive Immunity in B-cell Acute Lymphoblastic Leukemia
Source: Cancer Res Commun. 2023 Jul 17;3(7):1248–59. doi: 10.1158/2767-9764.CRC-23-0056 (PMC10351425; doi:10.1158/2767-9764.CRC-23-0056)
Supplement: Supplemental Table 1 — All gRNA, shRNA, and primer sequences for genetic modification and RT-qPCR analysis. [file crc-23-0056-s07.xlsx]

## Sheet: Supplementary Table 1.
	Supplementary Table 1. All gRNA, shRNA, and primer sequences for genetic modification and RT-qPCR analysis.
	Murine Sig15 Knockout
	gRNA 1	5’-GCTGGGCGCGCTGGGCCTCA-3'
	gRNA 2	5’-GCTCCACGCGGCAGAAGTAG-3’
	Murine Sig15 Knockdown
	shRNA	5'-CAGATGGGATCCCTTGTGAAA-3'
	Primers	Forward	Reverse
	Human Sig15	5’-TCTCCCGACAGGCTCATTTG-3’	5’-GCTGTGCACCTCTGTGTTGAG-3'
	Human GAPDH	5’-AGCCACACTGCTCAGACAC-3'	5’-GCCCAATACGACCAAATCC-3'
	Human 18srRNA	5’-GCTTAATTTGACTCAACACGGGA-3'	5’-AGCTATCAATCTGTCAATCCTGTC-3’
	Murine Sig15	5'-CGGAACCTCGACCCTAGC-3'	5'-CTCCCAGAATGCCAAGCA-3'
	Murine GAPDH	5'-CAAAATGGTGAAGGTCGGTGTG-3'	5'-TGATGTTAGTGGGGTCTCGCTC-3'
