# Supplementary material for: Siglec-15 Promotes Evasion of Adaptive Immunity in B-cell Acute Lymphoblastic Leukemia
Source: Cancer Res Commun. 2023 Jul 17;3(7):1248–59. doi: 10.1158/2767-9764.CRC-23-0056 (PMC10351425; doi:10.1158/2767-9764.CRC-23-0056)
Supplement: Supplemental Table 2 — All antibodies used for flow cytometry analysis. [file crc-23-0056-s08.xlsx]

## Sheet: Supplemental Table 2
	Supplementary Table 2. All antibodies used for flow cytometry analysis.
	Experiment	Target	Fluorophore	Clone	Manufacturer
	Primary pediatric Sig15 flow	Sig15	Alexa Fluor® 647	1H3	NextCure
		CD10	PE	HI10α	BD Biosciences
		CD19	PE-Cy7	J3-119	Beckman Coulter
		CD45	APC-H7	2D1	BD Biosciences
		7-AAD	PerCP/Cy5.5		BD Biosciences
	Human B-ALL cell line Sig15 flow	Sig15	Alexa Fluor® 488	1H3	NextCure
		Sig15	Alexa Fluor® 647	1H3	NextCure
		LIVE/DEAD™ Fixable Aqua			ThermoFisher Scientific
	Murine immunophenotyping flow	CD127	Brilliant Violet™ 421	A7R34	Biolegend
		CD49b	Pacific Blue	DX5	Biolegend
		CD80	Brilliant Violet™ 510	16-10A1	Biolegend
		Ly6C	Brilliant Violet™ 570	HK1.4	Biolegend
		CD86	Brilliant Violet™ 605	GL-1	Biolegend
		Ly6G	Brilliant Violet™ 650	1A8	Biolegend
		CD107a	Brilliant Violet™ 711	1D4B	BD Biosciences
		CD11b	Brilliant Violet™ 750	M1/70	Biolegend
		CD62L	Brilliant Violet™ 785	MEL-14	Biolegend
		CD19	FITC	eBio1D3 (1D3)	ThermoFisher Scientific
		CD44	PerCP/Cy5.5	IM7	Biolegend
		MHCII	PerCP-eFluor710	M5/114.15.2	ThermoFisher Scientific
		PD1	PE	LG.7F9	ThermoFisher Scientific
		KLRG1	PE/Dazzle™ 594	2F1/KLRG1	Biolegend
		CD8a	PE/Cy5	53-6.7	Biolegend
		CD45R	PE/Fire™ 700	RA3-6B2	Biolegend
		PD-L1	PE/Cy7	10F.9G2	Biolegend
		CD11c	APC	N418	Biolegend
		CD107b	Alexa Fluor® 647	M3/84	Biolegend
		CD3	Alexa Fluor® 700	500A2	Biolegend
		Zombie NIR Fixable			Biolegend
		CD40	APC/Fire™ 750	2023-03-23	Biolegend
		CD4	APC/Fire-810	GK1.5	Biolegend
		CD40	Brilliant Violet™ 480	2023-03-23	BD Biosciences
		CD25	BB515	PC61	BD Biosciences
		CD8a	Spark Blue™ 550	53-6.7	Biolegend
		NK1.1	PE/Cy5	PK136	Biolegend
